# Supplementary material for: Silene, a versatile model system: from sex and genome evolution to ecology and speciation
Source: New Phytol. 2026 Apr 5;250(6):3613–30. doi: 10.1111/nph.71153 (PMC13193422; doi:10.1111/nph.71153)
Supplement: Supplementary file 2 — Table S2 Examples of Silene systems that have contributed to the understanding of the processes involved in speciation, with genetic divergence, range overlap and hybridization levels, and identified drivers of speciation, pre‐ and postzygotic barriers and related findings. For references, see Notes S1. Please note: Wiley is not responsible for the content or functionality of any Supporting Information supplied by the authors. Any queries (other than missing material) should be directed to the New Phytologist Central Office. [file NPH-250-3613-s001.xlsx]

## Sheet: article information
New Phytologist Supporting Information
Article title:	Silene, a versatile model system: from sex and genome evolution to ecology and speciation
Authors:	Sophie Karrenberg, Václav Bačovský, Andrea E. Berardi, Isabelle De Cauwer, Tatiana Giraud, Fanny E. Hartmann, Roman Hobza, Vojtěch Hudzieczek, Gabriel A.B. Marais, Jenna R. Miladin, Bengt Oxelman, Alexander S.T. Papadopulos, Daniel B. Sloan, Janet C. Steven, Helena Štorchová, Pascal Touzet and Fabienne Van Rossum
Article acceptance date: 13 March 2026

## Sheet: Table S2
Table S2 Examples of Silene systems that have contributed to the understanding of the processes involved in speciation, with information on range overlap and hybridization, genetic divergence or differentiation, identified drivers of speciation, pre- and postzygotic barriers and related findings. For references, see Note S1.
Taxa	Range overlap	Current hybridization	Genetic differentiation/divergence	Identified drivers of speciation	Prezygotic barriers	Post-zygotic barriers	Further findings	References
S. dioica - S. latifolia (section Melandrium)	partial	yes, in the the wild and experimental	• dxy: 0.027 • autosomal genes: FST = 0.154 • X-linked genes: FST = 0.381	ecological differentiation	• differential habitat adaptation • flowering time divergence • assortative pollination • conspecific pollen precedence	• germination ecology (seed dormancy) • post-fertilization hybrid seed abortion • F1 and F2 hybrid underperformance in both habitats	• asymmetric barriers • floral scent differences • put into contact in heavy made-man disturbance • variation of the strength of reproductive barriers across sites • presence of an X chromosome from one species and an Y chromosome from the other species can lead to transcriptional imbalance and so to hybrid incompatibilities • faster X-chromosome divergence compared to autosomal ones (large-X chr…	Goulson and Jerrim, 1997; Ironside and Filatov, 2005; Karrenberg and Favre, 2008; Waelti et al., 2008; Goulson, 2009; Rahmé et al., 2009; Brothers and Delph, 2010; Montgomery et al., 2010; Muir et al., 2012; Hu and Filatov, 2016; Favre et al., 2017; Liu and Karrenberg, 2018; Karrenberg et al., 2019; Liu et al., 2020; Gramlich et al., 2022
S. diclinis - S. latifolia (section Melandrium)	sympatric	no, in the wild; yes, experimental	• autosomal genes: FST = 0.32 (S. diclinis - [S. latifolia + dioica]) • X-linked genes: FST (95% CI) = 0.28-0.60 (S. diclinis - S. latifolia) • Y-linked genes: FST (95% CI) = 0.84-0.91 (S. diclinis - S. latifolia)	• allopatry • chromosomal rearrangements (neo-sex chromosomes)	• assortative pollination (diurnal/nocturnal) • style length of S. latifolia preventing ovule fertilization with pollen from short-styled S. diclinis	• male F1 hybrid (S. latifolia mother) rarity • male F1 hybrid (S. latifolia mother) sterility (low pollen viability)	• pollinator-mediated selection: plant height and floral display size promoting diurnal or nocturnal pollination • improper chomosome sex inheritance and intrinsic genetic incompatibilities • reproductive isolation not complete (for F1, F2, backcrosses) • asymmetric barriers • postzygotic reproductive incompatibilities consistent with Haldane's rule • Y chromosome differentiation at early stage i…	Ironside and Filatov, 2005; Howell et al., 2009; Brothers and Delph, 2010; Muir et al., 2012; Brothers and Atwell, 2014; Demuth et al., 2014; Weingartner and Delph, 2014; Nista et al., 2015; Hu and Filatov, 2016
S. nutans lineages (section Siphonomorpha)	partial (contact zones)	yes, experimental (in the wild: seeds but no adult)	differentiation: FST: 0.078 to 0.157 (between lineages in WEurope)	• geographic isolation (allopatry in glacial refugia) • ecological specialization in contact zone	• partial temporal isolation in flowering • pollen-stigma incompatibility • differential edaphic adaptation (contact zone)	• F1 hybrid seedling chlorosis • F1 hybrid inviability or low viability and fertility • F1 hybrid maladaptation to parental habitats (contact zone)	• asymmetric barriers • distinct flower scents • plastid-nuclear incompatibilities • paternal leakage • aluminium tolerance (organic acid exudation, phosphatase activity) • differential Ca and K uptake capacities • stress-tolerant or ruderal adaptive strategies • allelopathy • incipient cryptic speciation (diverged 760,000 to 530,000 years ago)	Bruun et al., 2001; Cornet et al., 2022; De Bilde, 1973, 1977, 1978; De Bilde et al., 1977; De Bilde and Lefèbvre, 1990; Martin et al., 2016, 2017; Spadafora et al., 2023; Postel et al., 2022, 2023ab, 2024, 2025; Van Rossum et al., 1996, 1999, 2018
S. asclepiadea - S. yunnanensis (section Cucubaloides)	sympatric in hybrid zones	yes, in the wild	NA	NA	• partial temporal isolation in flowering • assortative pollination	lower hybrid male and female reproductive performance	• difference in pollinator effectiveness and preference related floral traits • hybrids morphologically intermediate • asymmetric barriers: unidirectional hybridization	Zhang et al., 2016
S. adscendens, S. cambessedesii, S. littorea, S. stockenii, S. psammitis (section Psammophilae)	allopatric (but overlapping margins)	not in the wild (or at overlapping margins?)	FST = 0.23 (excl. island S. cambessedesii: =-0.018ns)	allopatry (and founding effects)	• possibly: distinct edaphic affinities		• divergence time around 2.34 Myr • island colonization with founding effects • history of interspecific hybridization in the mainland	del Valle et al., 2019
S. uniflora - S. vulgaris (section Behenantha)	parapatric	yes, experimental (in the wild: if intermediate habitats)	Roger's D = 0.243-0.291	ecological differentiation	• differential habitat adaptation • flowering time divergence	• limited and only transient availability of suitable intermediate habitats for F1 hybrids • paternal effect on seed germination preventing hybrid recruitment in the maternal habitat • nursery moth (Hadena) seed predation during flowering period overlap	• asymmetric barriers • effect of hybridization on progeny sex ratio • postglacial allopatric range expansion after repeated episodes of interspecific hybridization	Runyeon-Lager and Prentice, 1997, 2000; Andersson et al., 2008; Prentice et al., 2011; Davy et al., 2024
S. vulgaris lineages (section Behenantha)	parapatric	yes, experimental (in the wild: NA)	NA	ecological differentiation	• differential habitat adaptation (heavy metal tolerance, drought)		• maladaptation of immigrants to heavy metal toxicity or competition • succulence related to drought tolerance • traits involved in adaptation (Ni tolerance) are controlled by few genes • directional selection • ecotypes (only 12,000 years)	Bratteler et al., 2006
S. ramosissima - S. niceensis (section Silene)	sympatric	NA	NA	NA	• pollination isolation through evolution of the breeding system to autonomous selfing for S. ramosissima		differences in floral traits and P/O ratios	Buide et al., 2015
S. uralensis - S. involucrata aggregate (section Physolychnis)	mostly geographically sympatric	yes, experimental (in the wild: NA)	D = c. 0.005-0.025 between diploid subgenomes	allopolyploidization	NA	hybrids intermediate and fertile, reproductively isolated from parents	• tetraploid S. involucrata = hybridization between S. uralensis and S. ajanensis ancestors followed by chromosome doubling • hexaploid taxa = hybridization between S. involucrata and S. ajanensis ancestors followed by chromosome doubling	Popp et al., 2005; Quatela et al., 2025
S. boryi, S. regia, S. rotundifolia, S. stellata, S. vallesia, S. virginica (section Physolychnis)	NA	NA	D ITS (homoploid sp. pairs) = 0.023-0.170 D ITS (heteroploid sp. pairs) = 0.100-0.178	polyploidization	• unbalanced karyotypes when different ploidy levels	NA	• isolating barriers increase with increasing of phylogenetic distance for homoploid species : gradual accumulation of phylogenetic barriers • strong or complete reproductive isolation between heteroploid species	Moyle et al., 2004
Physolychnis s.l., S. menziesii group (sections Physolychnis and Anotites)	sympatric to allopatric	NA	D = c. 0.01-0.025 between nuclear RNAP homoeologues in tetraploids within species, less divergence between sister species The distance to the homoeologue from the S. menziesii-group is slightly larger (0.015-0.032).	polyploidization	NA	NA	• rapid radiation within groups following southward migration from the Artic • at least 4 origins of polyploidy in North American polyploid Silene • S. hookeri: allopolyploid origin between a tetraploid paternal Physolychnis s.l. and a maternal diploid S. menziesii group • between-species divergence in floral colour and in the measured morphological traits (species medians) not associated with sy…	Popp and Oxelman, 2007; Petri and Oxelman, 2011; Berardi et al., 2022
S. aegyptiaca complex (section Atocion)	mostly allopatric	NA	D = 0.02–0.06 across six nuclear loci, taking ILS into account	allopatry	NA	NA	• at least 9 widely to narrowly distributed species, • cryptic speciation • gradual speciation • ancient introgression event during secondary contact	Toprak et al., 2016; Pfeil et al., 2017
dxy = median sequence divergence; D = genetic distance; FST = Fixation index
NA = not available information
